# Supplementary material for: An Iterative, Frequentist Approach for Latent Class Analysis to Evaluate Conditionally Dependent Diagnostic Tests
Source: Front Vet Sci. 2021 Feb 10;8:588176. doi: 10.3389/fvets.2021.588176 (PMC7928357; doi:10.3389/fvets.2021.588176)
Supplement: Supplementary file 1 [file Data_Sheet_1.zip]

Archive with 8 entries (8 files):
- S27_file.R
- S28_file.docx
- Scenario1.csv
- Scenario2.csv
- Scenario3.csv
- Scenario4.csv
- Scenario5.csv
- Supplementary_Tables_S1_S26.docx
