# Supplementary material for: An Iterative, Frequentist Approach for Latent Class Analysis to Evaluate Conditionally Dependent Diagnostic Tests
Source: Front Vet Sci. 2021 Feb 10;8:588176. doi: 10.3389/fvets.2021.588176 (PMC7928357; doi:10.3389/fvets.2021.588176)
Supplement: Supplementary file 1 [file Data_Sheet_1.zip › S27_file.R]

#Iterative frequentistic latent class analysis
#author: Clara Schoneberg
#date: 26th February 2020 
######################################################################################################
######################################################################################################
#Before the overall algorithm can be carried out, some auxiliary functions must first be defined.

#The influence of the pairwise dependencies on all items-response probabilities in the respective latent class is calculated, using the test accuracies and prevalence (Start_value), the initial dependency (Testkorr) and the observed response pattern (Beob)
paar_korr<-function(Start_value, Testkorr, Beob){
  if(Info$test>=2){
    neg_status<-replace(Info$testkombi, Info$testkombi == 1, -1)
    neg_status<-replace(neg_status, neg_status == 0, 1) 
    pos_status<-replace(Info$testkombi, Info$testkombi == 0, -1) 
    pos_korr<-NULL
    neg_korr<-NULL
    remove<-NULL
    colnames<-c("Se1","Se2","Se3","Sp1", "Sp2","Sp3","Pr") 
    Se<-Start_value[1:Info$test] #alle Sensitivit?ten
    names(Se)<-colnames[1:Info$test]
    Sp<-Start_value[(Info$test+1):(2*Info$test)] 
    names(Sp)<-colnames[(Info$test+1):(2*Info$test)]
    all_neg_prod<-list
    all_pos_prod<-list
    for(z in 1:(Info$nkombi)){ 
      for(i in (1:(Info$test))){ 
        for(j in (1:Info$test)){ 
          if(i != j & i<j){
            n<-(neg_status[z,i]*neg_status[z,j]) 
            p<-(pos_status[z,i]*pos_status[z,j])
            pos_korr<-Testkorr[[1]][[2]][i, j] 
            neg_korr<-Testkorr[[2]][[2]][i, j]
            remove_Se<-c(Se[i], Se[j])
            names(remove_Se)<-names(c(Se[i], Se[j]))
            remove_Sp<-c(Sp[i], Sp[j])
            names(remove_Sp)<-names(c(Sp[i], Sp[j]))
            Se2<-Se[-which(names(Se) %in% names(remove_Se))] 
            Sp2<-Sp[-which(names(Sp) %in% names(remove_Sp))] 
            
            Se2<-ifelse(Info$testkombi[z,(as.numeric(gsub("Se", "",names(Se2))))] == 1,Se2,(1-Se2)) 
            Sp2<-ifelse(Info$testkombi[z,(as.numeric(gsub("Sp", "",names(Sp2))))] == 1,(1-Sp2),Sp2) 
            if(length(Se2)==0){
              Se2<-1
              Sp2<-1
            }
            pos_prod<-(pos_korr*Se2*p)
            neg_prod<-(neg_korr*Sp2*n)
            all_pos_prod<-c(all_pos_prod, pos_prod)
            all_neg_prod<-c(all_neg_prod, neg_prod)
          }
        }
      }
    }
    all_pos_prod2<-all_pos_prod[2:((choose(Info$test, 2)*Info$nkombi)+1)]
    all_neg_prod2<-all_neg_prod[2:((choose(Info$test, 2)*Info$nkombi)+1)]
    all_pos_prod_matrix<-matrix(unlist(all_pos_prod2), nrow=Info$nkombi, ncol=choose(Info$test, 2), byrow=TRUE)
    all_neg_prod_matrix<-matrix(unlist(all_neg_prod2), nrow=Info$nkombi, ncol=choose(Info$test, 2), byrow=TRUE)
    sum_pos<-rowSums(all_pos_prod_matrix)
    sum_neg<-rowSums(all_neg_prod_matrix)
  }else{
    sum_pos<-c(rep(0, times=Info$nkombi))
    sum_neg<-c(rep(0, times=Info$nkombi))
    Testkorr[[1]][[2]]<-0
    Testkorr[[2]][[2]]<-0
  }
  return(list(sum_pos, sum_neg, Testkorr[[1]][[2]], Testkorr[[2]][[2]]))
}

#The influence of the dependency of the three tests on all items-response probabilities in the respective latent class is calculated, using the test accuracies and prevalence (Start_value), the initial dependency (Testkorr) and the observed response pattern (Beob)
drei_korr<-function(Start_value, Testkorr, Beob){
  if(Info$test>=3){
    neg_status<-replace(Info$testkombi, Info$testkombi == 1, -1)
    neg_status<-replace(neg_status, neg_status == 0, 1) 
    pos_status<-replace(Info$testkombi, Info$testkombi == 0, -1) 
    pos_korr<-NULL
    neg_korr<-NULL
    remove<-NULL
    colnames<-colnames(Start_value)
    Se<-Start_value[1:Info$test] 
    names(Se)<-colnames[1:Info$test]
    Sp<-Start_value[(Info$test+1):(2*Info$test)] 
    names(Sp)<-colnames[(Info$test+1):(2*Info$test)]
    all_neg_prod<-list
    all_pos_prod<-list
    for(z in 1:(Info$nkombi)){
      for(i in (1:(Info$test))){ 
        for(j in (1:Info$test)){ 
          for(k in (1:Info$test)){
            if(i != j & j!=k & i<j & j<k){
              n<-(neg_status[z,i]*neg_status[z,j]*neg_status[z,k]) 
              p<-(pos_status[z,i]*pos_status[z,j]*pos_status[z,k])
              pos_korr<-Testkorr[[1]][[3]][i, j, k]
              neg_korr<-Testkorr[[2]][[3]][i, j, k]
              remove_Se<-c(Se[i], Se[j], Se[k])
              remove_Sp<-c(Sp[i], Sp[j], Sp[k])
              Se2<-Se[-which(names(Se) %in% names(remove_Se))] 
              Sp2<-Sp[-which(names(Sp) %in% names(remove_Sp))]
              ifelse(Info$testkombi[2,(as.numeric(gsub("Se", "",names(Se2))))] == 0,(1-Se2),Se2)
              ifelse(Info$testkombi[2,(as.numeric(gsub("Sp", "",names(Sp2))))] == 0,Sp2,(1-Sp2))
              if(length(Se2)==0){
                Se2<-1
                Sp2<-1
              }
              pos_prod<-prod(pos_korr*Se2*p) 
              neg_prod<-prod(neg_korr*Sp2*n)
              all_pos_prod<-c(all_pos_prod, pos_prod)
              all_neg_prod<-c(all_neg_prod, neg_prod)
            }
          }
        }
      }
    }
    all_pos_prod2<-all_pos_prod[2:((choose(Info$test, 3)*Info$nkombi)+1)]
    all_neg_prod2<-all_neg_prod[2:((choose(Info$test, 3)*Info$nkombi)+1)]
    all_pos_prod_matrix<-matrix(unlist(all_pos_prod2), nrow=Info$nkombi, ncol=choose(Info$test, 3), byrow=TRUE)
    all_neg_prod_matrix<-matrix(unlist(all_neg_prod2), nrow=Info$nkombi, ncol=choose(Info$test, 3), byrow=TRUE)
    sum_pos<-rowSums(all_pos_prod_matrix)
    sum_neg<-rowSums(all_neg_prod_matrix)
  } else{
    sum_pos<-c(rep(0, times=Info$nkombi))
    sum_neg<-c(rep(0, times=Info$nkombi))
    Testkorr[[1]][[3]]<-0
    Testkorr[[2]][[3]]<-0
  }
  return(list(sum_pos, sum_neg, Testkorr[[1]][[3]], Testkorr[[2]][[3]]))
}

#The probability of each response pattern for both latent classes is calculated in form of a 8x2-matrix by using the test accuracies (para), the prevalence (praev) and the influence by the dependencies of the tests (ges_korr_Sp, ges_korr_Se)
Antwortw_prod <- function(praev,para,ges_korr_Sp,ges_korr_Se){
  Testw <- list({t(para[,1]*t(Info$testkombi))+t((1-para[,1])*t(1-Info$testkombi))},{t(para[,2]*t(Info$testkombi))+t((1-para[,2])*t(1-Info$testkombi))})
  prod <- lapply(Testw,apply,1,prod)
  matrix(c(prod[[1]]+ges_korr_Sp,prod[[2]]+ges_korr_Se),ncol=2)
}

#The dependencies are re-calculated by using the prevalence and test accuracies (Start_value), the observed response pattern (Beob) and the initial dependency (Testkorr) 
Korrelation_neu2<-function(Start_value,Beob,Testkorr){
  praev<-c(Start_value[(2*Info$test)+1],(1-Start_value[(2*Info$test)+1]))
  para<-matrix(c((1-Start_value[(Info$test+1):(2*Info$test)]),Start_value[1:Info$test]), ncol=2, nrow=Info$test)
  names <- c(paste0(c(rep("Se", times=Info$test), rep("Sp", times=Info$test)), 1:Info$test), "Pr")
  hilfsvektor<-matrix(c(para[1,2],para[2,2],para[3,2],(1-para[1,1]),(1-para[2,1]),(1-para[3,1]), min(praev)),ncol=7,nrow=1,dimnames = list(c("row1"),names))
  paar<-paar_korr(hilfsvektor, Testkorr, Beob)
  drei<-drei_korr(hilfsvektor, Testkorr, Beob)
  Ges_korr_Se<-paar[[1]]+drei[[1]]
  Ges_korr_Sp<-paar[[2]]+drei[[2]]
  y <- Antwortw_prod(praev,para,Ges_korr_Sp,Ges_korr_Se)
  Haufigkeiten_pos<-c(rep(0,8))
  for(j in 1:8){
    Haufigkeiten_pos[j]<-((y[j,2]*min(praev))/((y[j,2]*min(praev))+(y[j,1]*max(praev))))*Info$agg[j]
  }
  Haufigkeiten_neg<-Info$agg - Haufigkeiten_pos
  korr12_pos<-(Haufigkeiten_pos[7]+Haufigkeiten_pos[8])/sum(Haufigkeiten_pos) - (para[1,2]*para[2,2])
  korr13_pos<-(Haufigkeiten_pos[6]+Haufigkeiten_pos[8])/sum(Haufigkeiten_pos) - (para[1,2]*para[3,2])
  korr23_pos<-(Haufigkeiten_pos[4]+Haufigkeiten_pos[8])/sum(Haufigkeiten_pos) - (para[2,2]*para[3,2])
  korr123_pos<-(Haufigkeiten_pos[8])/sum(Haufigkeiten_pos) - ((para[1,2]*para[2,2]*para[3,2])+(para[1,2]*korr23_pos)+(para[2,2]*korr13_pos)+(para[3,2]*korr12_pos))
  korr12_neg<-(Haufigkeiten_neg[2]+Haufigkeiten_neg[1])/sum(Haufigkeiten_neg) - ((1-para[1,1])*(1-para[2,1]))
  korr13_neg<-(Haufigkeiten_neg[3]+Haufigkeiten_neg[1])/sum(Haufigkeiten_neg) - ((1-para[1,1])*(1-para[3,1]))
  korr23_neg<-(Haufigkeiten_neg[5]+Haufigkeiten_neg[1])/sum(Haufigkeiten_neg) - ((1-para[2,1])*(1-para[3,1]))
  korr123_neg<-(Haufigkeiten_neg[1])/sum(Haufigkeiten_neg) - ((1-para[1,1])*(1-para[2,1])*(1-para[3,1]) + ((1-para[1,1])*korr23_neg)+((1-para[2,1])*korr13_neg)+((1-para[3,1])*korr12_neg))
  
  Testkorr3<-Testkorr
  Testkorr3[[1]][[2]][1,2]<-korr12_pos
  Testkorr3[[1]][[2]][1,3]<-korr13_pos
  Testkorr3[[1]][[2]][2,3]<-korr23_pos
  Testkorr3[[1]][[2]][2,1]<-korr12_pos
  Testkorr3[[1]][[2]][3,1]<-korr13_pos
  Testkorr3[[1]][[2]][3,2]<-korr23_pos
  Testkorr3[[2]][[2]][1,2]<-korr12_neg
  Testkorr3[[2]][[2]][1,3]<-korr13_neg
  Testkorr3[[2]][[2]][2,3]<-korr23_neg
  Testkorr3[[2]][[2]][2,1]<-korr12_neg
  Testkorr3[[2]][[2]][3,1]<-korr13_neg
  Testkorr3[[2]][[2]][3,2]<-korr23_neg
  Testkorr3[[1]][[3]][1,2,3]<-korr123_pos
  Testkorr3[[1]][[3]][1,3,2]<-korr123_pos
  Testkorr3[[1]][[3]][2,1,3]<-korr123_pos
  Testkorr3[[1]][[3]][2,3,1]<-korr123_pos
  Testkorr3[[1]][[3]][3,1,2]<-korr123_pos
  Testkorr3[[1]][[3]][3,2,1]<-korr123_pos
  Testkorr3[[2]][[3]][1,2,3]<-korr123_neg
  Testkorr3[[2]][[3]][1,3,2]<-korr123_neg
  Testkorr3[[2]][[3]][2,1,3]<-korr123_neg
  Testkorr3[[2]][[3]][2,3,1]<-korr123_neg
  Testkorr3[[2]][[3]][3,1,2]<-korr123_neg
  Testkorr3[[2]][[3]][3,2,1]<-korr123_neg
  return(Testkorr3)
}

#The Expectation-Maximization Algorithm calculates values for the prevalence and the test accuracies, that have the highest probability under the observed response pattern.
#Therefore it needs the information on the observed tests (Info), starting values for the prevalence and test accuracies (startparameter) and fixed values for the dependency structure (Testkorr)
EM <- function(Info, startparameter, Testkorr) {
  para <- matrix(c(1-startparameter[(Info$test+1):(Info$test*2)],startparameter[1:(Info$test)]),nrow=Info$test, ncol=2)
  praev <-matrix(c(1-startparameter[7], startparameter[7]),nrow=1, ncol=2)
  Ges_para_letzter_Schritt <- rep(0,8)
  names <- c(paste0(c(rep("Se", times=Info$test), rep("Sp", times=Info$test)), 1:Info$test), "Pr")
  hilfsvektor<-matrix(c(para[1,2],para[2,2],para[3,2],(1-para[1,1]),(1-para[2,1]),(1-para[3,1]), min(praev)),ncol=7,nrow=1,dimnames = list(c("row1"),names))
  log_likelihood<-c(0)
  for (i in 1:1000){
    paar<-paar_korr(hilfsvektor, Testkorr, Beob)
    drei<-drei_korr(hilfsvektor, Testkorr, Beob)
    Ges_korr_Se<-paar[[1]]+drei[[1]]
    Ges_korr_Sp<-paar[[2]]+drei[[2]]
    y <- Antwortw_prod(praev,para,Ges_korr_Sp,Ges_korr_Se) 
    W_ges_muster <- y %*% t(praev) 
    x <- matrix(y[,1],nrow=Info$nkombi,ncol=1) * matrix(praev[,1],ncol=1,nrow=Info$nkombi,byrow=T) / W_ges_muster * Info$agg 
    x[is.na(x)] <- 0 
    praev[,1] <- apply(x,2,sum,na.rm=T)/Info$N 
    praev[,2] <- 1 - praev[,1] 
    d1<-1.96*(sqrt((praev[,1]*(1-praev[,1]))/Info$N))
    ll_praev1<-praev[,1]-d1
    ul_praev1<-praev[,1]+d1
    d2<-1.96*(sqrt((praev[,2]*(1-praev[,2]))/Info$N))
    ll_praev2<-praev[,2]-d2
    ul_praev2<-praev[,2]+d2
    para[,1] <- apply(t(Info$testkombi) %*% x,1,sum)/(sum(x))
    para[,2] <- apply(t(Info$testkombi) %*% (Info$agg-x),1,sum)/(sum(Info$N)-sum(x))  
    d_para_neg<-1.96*(sqrt((para[,1]*(1-para[,1]))/(Info$N)))
    d_para_pos<-1.96*(sqrt((para[,2]*(1-para[,2]))/(Info$N)))
    Spe<-1-para[,1]
    ll_para_neg<-Spe-d_para_neg
    ul_para_neg<-Spe+d_para_neg
    ll_para_pos<-para[,2]-d_para_pos
    ul_para_pos<-para[,2]+d_para_pos
    names <- c(paste0(c(rep("Se", times=Info$test), rep("Sp", times=Info$test)), 1:Info$test), "Pr")
    hilfsvektor<-matrix(c(para[1,2],para[2,2],para[3,2],(1-para[1,1]),(1-para[2,1]),(1-para[3,1]), min(praev)),ncol=7,nrow=1,dimnames = list(c("row1"),names))
    paar<-paar_korr(hilfsvektor, Testkorr, Beob)
    drei<-drei_korr(hilfsvektor, Testkorr, Beob)
    Ges_korr_Se<-paar[[1]]+drei[[1]]
    Ges_korr_Sp<-paar[[2]]+drei[[2]]
    ll <- sum(cbind(Info$agg)*log(Antwortw_prod(praev,para,Ges_korr_Sp,Ges_korr_Se) %*% t(praev)),na.rm=T) 
    log_likelihood<-c(log_likelihood,ll)
    if((abs(log_likelihood[i+1]-log_likelihood[i])<0.1)){
      break 
    } 
    liste<-list(Praevalenz=praev, Praevalenz_KI=c(ll_praev1,ul_praev1,ll_praev2,ul_praev2),Sensitivitaet=para[,2],Sensitivitaet_KI=cbind(ll_para_pos,ul_para_pos),Spezifitaet=Spe,Spezifitaet_KI=cbind(ll_para_neg,ul_para_neg),Iterationen=i, Log_Likelihood=ll, Korr=Testkorr, Ges_Se=Ges_korr_Se, Ges_Sp=Ges_korr_Sp) 
  }
  return(liste)
}
######################################################################################################
######################################################################################################
#The overall algorithm uses the above defined functions alternately to calculate the best values for the test accuracy, the prevalence AND the dependency structure
#the information on the observed tests (Info), the initial prevalence and test accuracy values (startparameter) and the initial dependency structure (Testkorr) are passed as parameters
gesamtalgorithmus2<-function(Info,startparameter, Testkorr){
  log_likelohood<-c(0)
  Parameter<-startparameter
  for(v in 1:1000){
    EM_Wert<-EM(Info,Parameter, Testkorr)
    log_likelohood<-c(log_likelohood, EM_Wert$Log_Likelihood)
    Parameter<-c(EM_Wert$Sensitivitaet,EM_Wert$Spezifitaet,min(EM_Wert$Praevalenz))
    Testkorr<-Korrelation_neu2(Parameter, Beob, Testkorr)
    para <- matrix(c(1-startparameter[(Info$test+1):(Info$test*2)],startparameter[1:(Info$test)]),nrow=Info$test, ncol=2)
    praev <-matrix(c(1-startparameter[7], startparameter[7]),nrow=1, ncol=2)
    if(abs(log_likelohood[v+1]-log_likelohood[v])<0.00001){
      break
    }
    v<-v+1
  }
  return(list(EM_Wert, v))
}

#Calculation of the model-fit-criteria and the standartizied dependency; 
#The information on the observed tests (Info), the observed response pattern (Beob) and the calculated model parameters (Ergebnis) are passed as parameters
Modellanpassung<-function(Info,Beob,Ergebnis){
  Ges_Se<-Ergebnis[[1]]$Ges_Se
  Ges_Sp<-Ergebnis[[1]]$Ges_Sp
  praev<-Ergebnis[[1]]$Praevalenz
  para<-matrix(c((1-Ergebnis[[1]]$Spezifitaet),Ergebnis[[1]]$Sensitivitaet),ncol=2,nrow=3)
  G2<-2*sum(Info$agg*log((Info$agg/(c(rep(Info$N, times=8))*Antwortw_prod(praev,para,Ges_Sp,Ges_Se) %*% t(praev)))))
  AIC <- G2 + (2*((2*(Info$test))+1)) 
  BIC <- G2 + (log(Info$N)*((2*(Info$test))+1))
  Sen<-c(Ergebnis[[1]]$Sensitivitaet)
  Spe<-c(Ergebnis[[1]]$Spezifitaet)
  post_prob_neg<-matrix(nrow=nrow(Beob), ncol=ncol(Beob))
  post_prob_pos<-matrix(nrow=nrow(Beob), ncol=ncol(Beob))
  for(i in 1:nrow(Beob)){
    for(j in 1:ncol(Beob)){
      if(Beob[i,j]>0){
        post_prob_neg[i,j]=(1-Spe[j])
        post_prob_pos[i,j]=Sen[j]
      }else{
        post_prob_neg[i,j]=Spe[j]
        post_prob_pos[i,j]=(1-Sen[j])
      }
    }
  }
  post_prob_neg2<-c(rep(0,times=nrow(Beob)))
  post_prob_pos2<-c(rep(0,times=nrow(Beob)))
  for(i in 1:nrow(Beob)){
    post_prob_neg2[i]<-prod(post_prob_neg[i,])
    post_prob_pos2[i]<-prod(post_prob_pos[i,])
    post_prob_neg3<-post_prob_neg2/(post_prob_neg2+post_prob_pos2)
    post_prob_pos3<-post_prob_pos2/(post_prob_neg2+post_prob_pos2)
  }
  Entropy<-1-(sum((-post_prob_neg3*log(post_prob_neg3))+(-post_prob_pos3*log(post_prob_pos3)))/(Info$N*log(2)))
  korr12_pos<-(Ergebnis[[1]]$Korr[[1]][[2]][1,2])/(sqrt((Ergebnis[[1]]$Sensitivitaet[1]*(1-Ergebnis[[1]]$Sensitivitaet[1])))*sqrt((Ergebnis[[1]]$Sensitivitaet[2]*(1-Ergebnis[[1]]$Sensitivitaet[2]))))
  korr13_pos<-(Ergebnis[[1]]$Korr[[1]][[2]][1,3])/(sqrt((Ergebnis[[1]]$Sensitivitaet[1]*(1-Ergebnis[[1]]$Sensitivitaet[1])))*sqrt((Ergebnis[[1]]$Sensitivitaet[3]*(1-Ergebnis[[1]]$Sensitivitaet[3]))))
  korr23_pos<-(Ergebnis[[1]]$Korr[[1]][[2]][2,3])/(sqrt((Ergebnis[[1]]$Sensitivitaet[2]*(1-Ergebnis[[1]]$Sensitivitaet[2])))*sqrt((Ergebnis[[1]]$Sensitivitaet[3]*(1-Ergebnis[[1]]$Sensitivitaet[3]))))
  korr123_pos<-(Ergebnis[[1]]$Korr[[1]][[3]][1,2,3])/(sqrt((Ergebnis[[1]]$Sensitivitaet[1]*(1-Ergebnis[[1]]$Sensitivitaet[1])))*sqrt((Ergebnis[[1]]$Sensitivitaet[2]*(1-Ergebnis[[1]]$Sensitivitaet[2])))*sqrt((Ergebnis[[1]]$Sensitivitaet[3]*(1-Ergebnis[[1]]$Sensitivitaet[3]))))
  
  korr12_neg<-(Ergebnis[[1]]$Korr[[2]][[2]][1,2])/(sqrt((Ergebnis[[1]]$Spezifitaet[1]*(1-Ergebnis[[1]]$Spezifitaet[1])))*sqrt((Ergebnis[[1]]$Spezifitaet[2]*(1-Ergebnis[[1]]$Spezifitaet[2]))))
  korr13_neg<-(Ergebnis[[1]]$Korr[[2]][[2]][1,3])/(sqrt((Ergebnis[[1]]$Spezifitaet[1]*(1-Ergebnis[[1]]$Spezifitaet[1])))*sqrt((Ergebnis[[1]]$Spezifitaet[3]*(1-Ergebnis[[1]]$Spezifitaet[3]))))
  korr23_neg<-(Ergebnis[[1]]$Korr[[2]][[2]][2,3])/(sqrt((Ergebnis[[1]]$Spezifitaet[2]*(1-Ergebnis[[1]]$Spezifitaet[2])))*sqrt((Ergebnis[[1]]$Spezifitaet[3]*(1-Ergebnis[[1]]$Spezifitaet[3]))))
  korr123_neg<-(Ergebnis[[1]]$Korr[[2]][[3]][1,2,3])/(sqrt((Ergebnis[[1]]$Spezifitaet[1]*(1-Ergebnis[[1]]$Spezifitaet[1])))*sqrt((Ergebnis[[1]]$Spezifitaet[2]*(1-Ergebnis[[1]]$Spezifitaet[2])))*sqrt((Ergebnis[[1]]$Spezifitaet[3]*(1-Ergebnis[[1]]$Spezifitaet[3]))))
  return(list(G2=G2,AIC=AIC,BIC=BIC,Entropy=Entropy,korr12_pos=korr12_pos,korr13_pos=korr13_pos,korr23_pos=korr23_pos,korr123_pos=korr123_pos,korr12_neg=korr12_neg,korr13_neg=korr13_neg,korr23_neg=korr23_neg,korr123_neg=korr123_neg))
}

######################################################################################################
######################################################################################################
#The results for the five different simulation scenarios are calculated, each with 9 different sets of starting values

######################################################################################################
#As a starting point for the dependencies, a list with matrices with only zeros is first created
corr_pos<-list()
corr_neg<-list()
for(i in 1:3){
  corr_pos_i<-list(array(0,dim=c(rep(3,times=i))))
  corr_pos<-c(corr_pos, corr_pos_i)
  corr_neg_i<-list(array(0,dim=c(rep(3,times=i))))
  corr_neg<-c(corr_neg, corr_neg_i)
}
Startkorrelation1<-list(corr_pos,corr_neg)
######################################################################################################
#Scenario 1

Beob<-read.csv("Scenario1.csv", header=TRUE, sep = ";", dec=",")
Info <- NULL
Info$test <- ncol(Beob)
Info$nkombi <- 2^(ncol(Beob)) 
library(plyr)
Info$testkombi <- array(unlist(count(Beob)[,1:Info$test]),dim=c(Info$nkombi,Info$test))
Info$agg <- array(unlist(count(Beob)[,Info$test+1]),dim=c(Info$nkombi,1))
Info$N <- nrow(Beob)

names <- c(paste0(c(rep("Se", times=Info$test), rep("Sp", times=Info$test)), 1:Info$test), "Pr")
Werte<-matrix(c(0.90, 0.85, 0.90, 0.95, 0.95, 0.99, 0.30, 
                0.90, 0.90, 0.90, 0.95, 0.95, 0.95, 0.35, 
                0.92, 0.83, 0.94, 0.92, 0.93, 0.99, 0.40), nrow=3, ncol=7, byrow=TRUE, dimnames = list(c("row1","row2","row3")))

names <- c(paste0(c(rep("Se", times=Info$test), rep("Sp", times=Info$test)), 1:Info$test), "Pr")
schlechte_Werte<-matrix(c(0.50, 0.50, 0.50, 0.50, 0.50, 0.50, 0.50, 
                          0.85, 0.85, 0.85, 0.90, 0.95, 0.93, 0.25,
                          0.80, 0.75, 0.79, 0.85, 0.86, 0.88, 0.20,
                          0.70, 0.70, 0.99, 0.80, 0.80, 0.99, 0.28), nrow=4, ncol=7, byrow=TRUE, dimnames = list(c("row1","row2","row3","row4")))

korr2<-Startkorrelation1 
korr2[[1]][[2]]<-matrix(c(0,0,0,0,0,0.03,0,0.03,0),ncol=3,nrow=3, byrow=TRUE)
korr2[[2]][[2]]<-matrix(c(0,0,0,0,0,0.009,0,0.009,0),ncol=3,nrow=3, byrow=TRUE)
korr2[[1]][[3]][1,2,3]<-0.001
korr2[[1]][[3]][1,3,2]<-0.001
korr2[[1]][[3]][2,1,3]<-0.001
korr2[[1]][[3]][2,3,1]<-0.001
korr2[[1]][[3]][3,1,2]<-0.001
korr2[[1]][[3]][3,2,1]<-0.001
korr2[[2]][[3]][1,2,3]<-0.001
korr2[[2]][[3]][1,3,2]<-0.001
korr2[[2]][[3]][2,1,3]<-0.001
korr2[[2]][[3]][2,3,1]<-0.001
korr2[[2]][[3]][3,1,2]<-0.001
korr2[[2]][[3]][3,2,1]<-0.001

korr3<-Startkorrelation1
korr3[[1]][[2]]<-matrix(c(0,0.01,0.01,0.01,0,0.01,0.01,0.01,0),ncol=3,nrow=3, byrow=TRUE)
korr3[[2]][[2]]<-matrix(c(0,0.003,0.003,0.003,0,0.003,0.003,0.003,0),ncol=3,nrow=3, byrow=TRUE)
korr3[[2]][[3]][1,2,3]<--0.003
korr3[[2]][[3]][1,3,2]<--0.003
korr3[[2]][[3]][2,1,3]<--0.003
korr3[[2]][[3]][2,3,1]<--0.003
korr3[[2]][[3]][3,1,2]<--0.003
korr3[[2]][[3]][3,2,1]<--0.003

korr4<-Startkorrelation1
korr4[[1]][[2]]<-matrix(c(0,0,0.01,0,0,0,0.01,0,0),ncol=3,nrow=3, byrow=TRUE)
korr4[[2]][[2]]<-matrix(c(0,0,0.001,0,0,0,0.001,0,0),ncol=3,nrow=3, byrow=TRUE)

korr5<-Startkorrelation1
korr5[[1]][[2]]<-matrix(c(0,0.04,0,0.04,0,0,0,0,0),ncol=3,nrow=3, byrow=TRUE)
korr5[[2]][[2]]<-matrix(c(0,0.009,0,0.009,0,0,0,0,0),ncol=3,nrow=3, byrow=TRUE)
korr5[[1]][[3]][1,2,3]<--0.0001
korr5[[1]][[3]][1,3,2]<--0.0001
korr5[[1]][[3]][2,1,3]<--0.0001
korr5[[1]][[3]][2,3,1]<--0.0001
korr5[[1]][[3]][3,1,2]<--0.0001
korr5[[1]][[3]][3,2,1]<--0.0001
korr5[[2]][[3]][1,2,3]<--0.0001
korr5[[2]][[3]][1,3,2]<--0.0001
korr5[[2]][[3]][2,1,3]<--0.0001
korr5[[2]][[3]][2,3,1]<--0.0001
korr5[[2]][[3]][3,1,2]<--0.0001
korr5[[2]][[3]][3,2,1]<--0.0001

Ergebnis1<-gesamtalgorithmus2(Info,Werte[1,], Startkorrelation1) 
Modellanpassung(Info,Beob,Ergebnis1)
Ergebnis2<-gesamtalgorithmus2(Info,Werte[1,], korr2) 
Modellanpassung(Info,Beob,Ergebnis2)
Ergebnis3<-gesamtalgorithmus2(Info,Werte[1,], korr3) 
Modellanpassung(Info,Beob,Ergebnis3)
Ergebnis4<-gesamtalgorithmus2(Info,Werte[2,], Startkorrelation1)
Modellanpassung(Info,Beob,Ergebnis4)
Ergebnis5<-gesamtalgorithmus2(Info,Werte[3,], Startkorrelation1)
Modellanpassung(Info,Beob,Ergebnis5)
Ergebnis6<-gesamtalgorithmus2(Info,Werte[3,], korr2)
Modellanpassung(Info,Beob,Ergebnis6)
Ergebnis7<-gesamtalgorithmus2(Info,schlechte_Werte[1,], Startkorrelation1)
Modellanpassung(Info,Beob,Ergebnis7)
Ergebnis8<-gesamtalgorithmus2(Info,schlechte_Werte[2,], korr4)
Modellanpassung(Info,Beob,Ergebnis8)
Ergebnis9<-gesamtalgorithmus2(Info,schlechte_Werte[4,], korr5)
Modellanpassung(Info,Beob,Ergebnis9)

######################################################################################################
#Scenario 2
Beob<-read.csv("Scenario2.csv", header=TRUE, sep = ";", dec=",")
Info <- NULL
Info$test <- ncol(Beob)
Info$nkombi <- 2^(ncol(Beob)) 
library(plyr)
Info$testkombi <- array(unlist(count(Beob)[,1:Info$test]),dim=c(Info$nkombi,Info$test))
Info$agg <- array(unlist(count(Beob)[,Info$test+1]),dim=c(Info$nkombi,1))
Info$N <- nrow(Beob)

names <- c(paste0(c(rep("Se", times=Info$test), rep("Sp", times=Info$test)), 1:Info$test), "Pr")
Werte<-matrix(c(0.90, 0.70, 0.65, 0.99, 0.80, 0.85, 0.40, 
                0.85, 0.75, 0.72, 0.99, 0.85, 0.89, 0.30,
                0.93, 0.66, 0.62, 0.99, 0.75, 0.78, 0.45), nrow=3, ncol=7, byrow=TRUE, dimnames = list(c("row1","row2","row3")))

names <- c(paste0(c(rep("Se", times=Info$test), rep("Sp", times=Info$test)), 1:Info$test), "Pr")
schlechte_Werte<-matrix(c(0.5, 0.5, 0.5, 0.5, 0.5, 0.5, 0.5, 
                          0.90, 0.80, 0.80, 0.99, 0.90, 0.90, 0.3, 
                          0.696, 0.895, 0.845, 0.850, 0.923, 0.973, 0.395)
                        , nrow=3, ncol=7, byrow=TRUE, dimnames = list(c("row1","row2","row3")))

korr1<-Startkorrelation1 
korr1[[1]][[2]]<-matrix(c(0,0,0,0,0,0.12142,0,0.12142,0),ncol=3,nrow=3, byrow=TRUE)
korr1[[2]][[2]]<-matrix(c(0,0,0,0,0,0.08570,0,0.08570,0),ncol=3,nrow=3, byrow=TRUE)

korr2<-Startkorrelation1
korr2[[1]][[2]]<-matrix(c(0,0,0,0,0,0.14,0,0.14,0),ncol=3,nrow=3, byrow=TRUE)
korr2[[2]][[2]]<-matrix(c(0,0,0,0,0,0.095,0,0.095,0),ncol=3,nrow=3, byrow=TRUE)

korr3<-Startkorrelation1
korr3[[1]][[2]]<-matrix(c(0,0,0,0,0,0.09,0,0.09,0),ncol=3,nrow=3, byrow=TRUE)
korr3[[2]][[2]]<-matrix(c(0,0,0,0,0,0.065,0,0.065,0),ncol=3,nrow=3, byrow=TRUE)

korr4<-Startkorrelation1
korr4[[1]][[2]]<-matrix(c(0,0,0,0,0,0.1167,0,0.1167,0),ncol=3,nrow=3, byrow=TRUE)
korr4[[2]][[2]]<-matrix(c(0,0,0,0,0,0.067,0,0.067,0),ncol=3,nrow=3, byrow=TRUE)

korr5<-Startkorrelation1
korr5[[1]][[2]]<-matrix(c(0,0,0,0,0,0.1380,0,0.1380,0),ncol=3,nrow=3, byrow=TRUE)
korr5[[2]][[2]]<-matrix(c(0,0,0,0,0,0.1076,0,0.1076,0),ncol=3,nrow=3, byrow=TRUE)

korr6<-Startkorrelation1 
korr6[[1]][[2]]<-matrix(c(0,0,0,0,0,0.11,0,0.11,0),ncol=3,nrow=3, byrow=TRUE)
korr6[[2]][[2]]<-matrix(c(0,0,0,0,0,0.095,0,0.095,0),ncol=3,nrow=3, byrow=TRUE)

korr7<-Startkorrelation1
korr7[[1]][[2]]<-matrix(c(0,0,0,0,0,0.01,0,0.01,0),ncol=3,nrow=3, byrow=TRUE)
korr7[[2]][[2]]<-matrix(c(0,0,0,0,0,0.001,0,0.001,0),ncol=3,nrow=3, byrow=TRUE)

korr8<-Startkorrelation1
korr8[[1]][[2]]<-matrix(c(0,0.01,0.01,0.01,0,0.1,0.01,0.10,0),ncol=3,nrow=3, byrow=TRUE)
korr8[[2]][[2]]<-matrix(c(0,0.001,0.001,0.001,0,0.09,0.001,0.09,0),ncol=3,nrow=3, byrow=TRUE)

Ergebnis1<-gesamtalgorithmus2(Info,Werte[1,], korr1) 
Modellanpassung(Info,Beob,Ergebnis1)
Ergebnis2<-gesamtalgorithmus2(Info,Werte[1,], korr2)
Modellanpassung(Info,Beob,Ergebnis2)
Ergebnis3<-gesamtalgorithmus2(Info,Werte[1,], korr3)
Modellanpassung(Info,Beob,Ergebnis3)
Ergebnis4<-gesamtalgorithmus2(Info,Werte[2,], korr4) 
Modellanpassung(Info,Beob,Ergebnis4)
Ergebnis5<-gesamtalgorithmus2(Info,Werte[3,], korr5)
Modellanpassung(Info,Beob,Ergebnis5)
Ergebnis6<-gesamtalgorithmus2(Info,Werte[3,], korr6) 
Modellanpassung(Info,Beob,Ergebnis6)
Ergebnis7<-gesamtalgorithmus2(Info,schlechte_Werte[1,], Startkorrelation1) 
Modellanpassung(Info,Beob,Ergebnis7)
Ergebnis8<-gesamtalgorithmus2(Info,schlechte_Werte[2,], korr7) 
Modellanpassung(Info,Beob,Ergebnis8)
Ergebnis9<-gesamtalgorithmus2(Info,schlechte_Werte[3,], korr8)
Modellanpassung(Info,Beob,Ergebnis9)

######################################################################################################
#Scenario 3

Beob<-read.csv("Scenario3.csv", header=TRUE, sep = ";", dec=",")
Info <- NULL
Info$test <- ncol(Beob)
Info$nkombi <- 2^(ncol(Beob)) 
library(plyr)
Info$testkombi <- array(unlist(count(Beob)[,1:Info$test]),dim=c(Info$nkombi,Info$test))
Info$agg <- array(unlist(count(Beob)[,Info$test+1]),dim=c(Info$nkombi,1))
Info$N <- nrow(Beob)

names <- c(paste0(c(rep("Se", times=Info$test), rep("Sp", times=Info$test)), 1:Info$test), "Pr")
Werte<-matrix(c(0.90, 0.70, 0.65, 0.99, 0.80, 0.85, 0.03,
                0.85, 0.75, 0.72, 0.99, 0.85, 0.89, 0.01, 
                0.93, 0.66, 0.62, 0.99, 0.75, 0.78, 0.04,
                0.80, 0.80, 0.80, 0.80, 0.80, 0.80, 0.03), nrow=4, ncol=7, byrow=TRUE, dimnames = list(c("row1","row2","row3","row4")))

names <- c(paste0(c(rep("Se", times=Info$test), rep("Sp", times=Info$test)), 1:Info$test), "Pr")
schlechte_Werte<-matrix(c(0.5, 0.5, 0.5, 0.5, 0.5, 0.5, 0.5,
                          0.90, 0.80, 0.80, 0.99, 0.90, 0.90, 0.04,
                          0.600, 0.896, 0.843, 0.982, 0.924, 0.973, 0.169)
                        , nrow=3, ncol=7, byrow=TRUE, dimnames = list(c("row1","row2","row3")))

korr1<-Startkorrelation1 
korr1[[1]][[2]]<-matrix(c(0,0,0,0,0,0.12142,0,0.12142,0),ncol=3,nrow=3, byrow=TRUE)
korr1[[2]][[2]]<-matrix(c(0,0,0,0,0,0.08570,0,0.08570,0),ncol=3,nrow=3, byrow=TRUE)

korr2<-Startkorrelation1 
korr2[[1]][[2]]<-matrix(c(0,0,0,0,0,0.14,0,0.14,0),ncol=3,nrow=3, byrow=TRUE)
korr2[[2]][[2]]<-matrix(c(0,0,0,0,0,0.095,0,0.095,0),ncol=3,nrow=3, byrow=TRUE)

korr3<-Startkorrelation1
korr3[[1]][[2]]<-matrix(c(0,0,0,0,0,0.09,0,0.09,0),ncol=3,nrow=3, byrow=TRUE)
korr3[[2]][[2]]<-matrix(c(0,0,0,0,0,0.065,0,0.065,0),ncol=3,nrow=3, byrow=TRUE)

korr4<-Startkorrelation1
korr4[[1]][[2]]<-matrix(c(0,0,0,0,0,0.1167,0,0.1167,0),ncol=3,nrow=3, byrow=TRUE)
korr4[[2]][[2]]<-matrix(c(0,0,0,0,0,0.067,0,0.067,0),ncol=3,nrow=3, byrow=TRUE)

korr5<-Startkorrelation1
korr5[[1]][[2]]<-matrix(c(0,0,0,0,0,0.1380,0,0.1380,0),ncol=3,nrow=3, byrow=TRUE)
korr5[[2]][[2]]<-matrix(c(0,0,0,0,0,0.1076,0,0.1076,0),ncol=3,nrow=3, byrow=TRUE)

korr6<-Startkorrelation1 
korr6[[1]][[2]]<-matrix(c(0,0,0,0,0,0.11,0,0.11,0),ncol=3,nrow=3, byrow=TRUE)
korr6[[2]][[2]]<-matrix(c(0,0,0,0,0,0.095,0,0.095,0),ncol=3,nrow=3, byrow=TRUE)

korr7<-Startkorrelation1
korr7[[1]][[2]]<-matrix(c(0,0,0,0,0,0.01,0,0.01,0),ncol=3,nrow=3, byrow=TRUE)
korr7[[2]][[2]]<-matrix(c(0,0,0,0,0,0.001,0,0.001,0),ncol=3,nrow=3, byrow=TRUE)

korr8<-Startkorrelation1
korr8[[1]][[2]]<-matrix(c(0,0.01,0.01,0.01,0,0.1,0.01,0.10,0),ncol=3,nrow=3, byrow=TRUE)
korr8[[2]][[2]]<-matrix(c(0,0.001,0.001,0.001,0,0.09,0.001,0.09,0),ncol=3,nrow=3, byrow=TRUE)

Ergebnis1<-gesamtalgorithmus2(Info,Werte[1,], korr1)
Modellanpassung(Info,Beob,Ergebnis1)
Ergebnis2<-gesamtalgorithmus2(Info,Werte[1,], korr2) 
Modellanpassung(Info,Beob,Ergebnis2)
Ergebnis3<-gesamtalgorithmus2(Info,Werte[1,], korr3)
Modellanpassung(Info,Beob,Ergebnis3)
Ergebnis4<-gesamtalgorithmus2(Info,Werte[2,], korr4) 
Modellanpassung(Info,Beob,Ergebnis4)
Ergebnis5<-gesamtalgorithmus2(Info,Werte[3,], korr5) 
Modellanpassung(Info,Beob,Ergebnis5)
Ergebnis6<-gesamtalgorithmus2(Info,Werte[4,], korr6) 
Modellanpassung(Info,Beob,Ergebnis6)
Ergebnis7<-gesamtalgorithmus2(Info,schlechte_Werte[1,], Startkorrelation1)
Modellanpassung(Info,Beob,Ergebnis7)
Ergebnis8<-gesamtalgorithmus2(Info,schlechte_Werte[2,], korr7) 
Modellanpassung(Info,Beob,Ergebnis8)
Ergebnis9<-gesamtalgorithmus2(Info,schlechte_Werte[3,], korr8) 
Modellanpassung(Info,Beob,Ergebnis9)

######################################################################################################
#Scenario 4

Beob<-read.csv("Scenario4.csv", header=TRUE, sep = ";", dec=",")
Info <- NULL
Info$test <- ncol(Beob)
Info$nkombi <- 2^(ncol(Beob)) 
library(plyr)
Info$testkombi <- array(unlist(count(Beob)[,1:Info$test]),dim=c(Info$nkombi,Info$test))
Info$agg <- array(unlist(count(Beob)[,Info$test+1]),dim=c(Info$nkombi,1))
Info$N <- nrow(Beob)

names <- c(paste0(c(rep("Se", times=Info$test), rep("Sp", times=Info$test)), 1:Info$test), "Pr")
Werte<-matrix(c(0.80, 0.66, 0.70, 0.95, 0.85, 0.88, 0.40,
                0.85, 0.73, 0.75, 0.98, 0.88, 0.92, 0.35, 
                0.60, 0.60, 0.60, 0.80, 0.80, 0.80, 0.32, 
                0.80, 0.80, 0.80, 0.80, 0.80, 0.80, 0.40), nrow=4, ncol=7, byrow=TRUE, dimnames = list(c("row1","row2","row3","row4")))

names <- c(paste0(c(rep("Se", times=Info$test), rep("Sp", times=Info$test)), 1:Info$test), "Pr")
schlechte_Werte<-matrix(c(0.5, 0.5, 0.5, 0.5, 0.5, 0.5, 0.5, 
                          0.60, 0.60, 0.80, 0.90, 0.90, 0.99, 0.30, 
                          0.7901,0.7948,0.8572,0.9139,0.9102,0.9510,0.3748)
                        , nrow=3, ncol=7, byrow=TRUE, dimnames = list(c("row1","row2","row3")))

korr1<-Startkorrelation1 
korr1[[1]][[2]]<-matrix(c(0,0.0379,0.0458,0.0379,0,0.0868,0.0458,0.0868,0),ncol=3,nrow=3, byrow=TRUE)
korr1[[2]][[2]]<-matrix(c(0,0.0156,0.0177,0.0156,0,0.0464,0.0177,0.0464,0),ncol=3,nrow=3, byrow=TRUE)
korr1[[1]][[3]][1,2,3]<--0.0043
korr1[[1]][[3]][1,3,2]<--0.0043
korr1[[1]][[3]][2,1,3]<--0.0043
korr1[[1]][[3]][2,3,1]<--0.0043
korr1[[1]][[3]][3,1,2]<--0.0043
korr1[[1]][[3]][3,2,1]<--0.0043
korr1[[2]][[3]][1,2,3]<--0.0013
korr1[[2]][[3]][1,3,2]<--0.0013
korr1[[2]][[3]][2,1,3]<--0.0013
korr1[[2]][[3]][2,3,1]<--0.0013
korr1[[2]][[3]][3,1,2]<--0.0013
korr1[[2]][[3]][3,2,1]<--0.0013

korr2<-Startkorrelation1
korr2[[1]][[2]]<-matrix(c(0,0.0250,0.0330,0.0250,0,0.0620,0.0330,0.0620,0),ncol=3,nrow=3, byrow=TRUE)
korr2[[2]][[2]]<-matrix(c(0,0.0100,0.0120,0.0100,0,0.0320,0.0120,0.0320,0),ncol=3,nrow=3, byrow=TRUE)
korr2[[1]][[3]][1,2,3]<--0.0026
korr2[[1]][[3]][1,3,2]<--0.0026
korr2[[1]][[3]][2,1,3]<--0.0026
korr2[[1]][[3]][2,3,1]<--0.0026
korr2[[1]][[3]][3,1,2]<--0.0026
korr2[[1]][[3]][3,2,1]<--0.0026
korr2[[2]][[3]][1,2,3]<--0.0009
korr2[[2]][[3]][1,3,2]<--0.0009
korr2[[2]][[3]][2,1,3]<--0.0009
korr2[[2]][[3]][2,3,1]<--0.0009
korr2[[2]][[3]][3,1,2]<--0.0009
korr2[[2]][[3]][3,2,1]<--0.0009

korr3<-Startkorrelation1
korr3[[1]][[2]]<-matrix(c(0,0.0317,0.0387,0.0317,0,0.0769,0.0387,0.0769,0),ncol=3,nrow=3, byrow=TRUE)
korr3[[2]][[2]]<-matrix(c(0,0.0091,0.0095,0.0091,0,0.0353,0.0095,0.0353,0),ncol=3,nrow=3, byrow=TRUE)
korr3[[1]][[3]][1,2,3]<--0.0034
korr3[[1]][[3]][1,3,2]<--0.0034
korr3[[1]][[3]][2,1,3]<--0.0034
korr3[[1]][[3]][2,3,1]<--0.0034
korr3[[1]][[3]][3,1,2]<--0.0034
korr3[[1]][[3]][3,2,1]<--0.0034
korr3[[2]][[3]][1,2,3]<--0.0006
korr3[[2]][[3]][1,3,2]<--0.0006
korr3[[2]][[3]][2,1,3]<--0.0006
korr3[[2]][[3]][2,3,1]<--0.0006
korr3[[2]][[3]][3,1,2]<--0.0006
korr3[[2]][[3]][3,2,1]<--0.0006

korr4<-Startkorrelation1
korr4[[1]][[2]]<-matrix(c(0,0.0480,0.0550,0.0480,0,0.0970,0.0550,0.0970,0),ncol=3,nrow=3, byrow=TRUE)
korr4[[2]][[2]]<-matrix(c(0,0.0200,0.0220,0.0200,0,0.0500,0.0220,0.0500,0),ncol=3,nrow=3, byrow=TRUE)
korr4[[1]][[3]][1,2,3]<--0.0047
korr4[[1]][[3]][1,3,2]<--0.0047
korr4[[1]][[3]][2,1,3]<--0.0047
korr4[[1]][[3]][2,3,1]<--0.0047
korr4[[1]][[3]][3,1,2]<--0.0047
korr4[[1]][[3]][3,2,1]<--0.0047
korr4[[2]][[3]][1,2,3]<--0.0015
korr4[[2]][[3]][1,3,2]<--0.0015
korr4[[2]][[3]][2,1,3]<--0.0015
korr4[[2]][[3]][2,3,1]<--0.0015
korr4[[2]][[3]][3,1,2]<--0.0015
korr4[[2]][[3]][3,2,1]<--0.0015

korr5<-Startkorrelation1 
korr5[[1]][[2]]<-matrix(c(0,0.0480,0.060,0.0480,0,0.0960,0.060,0.0960,0),ncol=3,nrow=3, byrow=TRUE)
korr5[[2]][[2]]<-matrix(c(0,0.0320,0.0400,0.0320,0,0.0640,0.0400,0.0640,0),ncol=3,nrow=3, byrow=TRUE)
korr5[[1]][[3]][1,2,3]<--0.0059
korr5[[1]][[3]][1,3,2]<--0.0059
korr5[[1]][[3]][2,1,3]<--0.0059
korr5[[1]][[3]][2,3,1]<--0.0059
korr5[[1]][[3]][3,1,2]<--0.0059
korr5[[1]][[3]][3,2,1]<--0.0059
korr5[[2]][[3]][1,2,3]<--0.0032
korr5[[2]][[3]][1,3,2]<--0.0032
korr5[[2]][[3]][2,1,3]<--0.0032
korr5[[2]][[3]][2,3,1]<--0.0032
korr5[[2]][[3]][3,1,2]<--0.0032
korr5[[2]][[3]][3,2,1]<--0.0032

korr6<-Startkorrelation1
korr6[[1]][[2]]<-matrix(c(0,0.01,0.0,0.01,0,0.00,0.0,0.0,0),ncol=3,nrow=3, byrow=TRUE)
korr6[[2]][[2]]<-matrix(c(0,0.001,0.0,0.001,0,0.00,0.0,0.0,0),ncol=3,nrow=3, byrow=TRUE)
korr6[[1]][[3]][1,2,3]<-0.0010
korr6[[1]][[3]][1,3,2]<-0.0010
korr6[[1]][[3]][2,1,3]<-0.0010
korr6[[1]][[3]][2,3,1]<-0.0010
korr6[[1]][[3]][3,1,2]<-0.0010
korr6[[1]][[3]][3,2,1]<-0.0010
korr6[[2]][[3]][1,2,3]<-0.0001
korr6[[2]][[3]][1,3,2]<-0.0001
korr6[[2]][[3]][2,1,3]<-0.0001
korr6[[2]][[3]][2,3,1]<-0.0001
korr6[[2]][[3]][3,1,2]<-0.0001
korr6[[2]][[3]][3,2,1]<-0.0001

korr7<-Startkorrelation1
korr7[[1]][[2]]<-matrix(c(0,0.05,0.05,0.05,0,0.05,0.05,0.05,0),ncol=3,nrow=3, byrow=TRUE)
korr7[[2]][[2]]<-matrix(c(0,0.03,0.03,0.03,0,0.03,0.03,0.03,0),ncol=3,nrow=3, byrow=TRUE)

Ergebnis1<-gesamtalgorithmus2(Info,Werte[1,], korr1) 
Modellanpassung(Info,Beob,Ergebnis1)
Ergebnis2<-gesamtalgorithmus2(Info,Werte[1,], korr4) 
Modellanpassung(Info,Beob,Ergebnis2)
Ergebnis3<-gesamtalgorithmus2(Info,Werte[1,], korr2)
Modellanpassung(Info,Beob,Ergebnis3)
Ergebnis4<-gesamtalgorithmus2(Info,Werte[2,], korr3) 
Modellanpassung(Info,Beob,Ergebnis4)
Ergebnis5<-gesamtalgorithmus2(Info,Werte[3,], korr5) 
Modellanpassung(Info,Beob,Ergebnis5)
Ergebnis6<-gesamtalgorithmus2(Info,Werte[4,], korr2) 
Modellanpassung(Info,Beob,Ergebnis6)                                                                                    
Ergebnis7<-gesamtalgorithmus2(Info,schlechte_Werte[1,], Startkorrelation1) 
Modellanpassung(Info,Beob,Ergebnis7)
Ergebnis8<-gesamtalgorithmus2(Info,schlechte_Werte[2,], korr6)
Modellanpassung(Info,Beob,Ergebnis8)
Ergebnis9<-gesamtalgorithmus2(Info,schlechte_Werte[3,], korr7)
Modellanpassung(Info,Beob,Ergebnis9)
######################################################################################################
#Scenario 5

Beob<-read.csv("Scenario5.csv", header=TRUE, sep = ";", dec=",")
Info <- NULL
Info$test <- ncol(Beob)
Info$nkombi <- 2^(ncol(Beob)) 
library(plyr)
Info$testkombi <- array(unlist(count(Beob)[,1:Info$test]),dim=c(Info$nkombi,Info$test))
Info$agg <- array(unlist(count(Beob)[,Info$test+1]),dim=c(Info$nkombi,1))
Info$N <- nrow(Beob)

names <- c(paste0(c(rep("Se", times=Info$test), rep("Sp", times=Info$test)), 1:Info$test), "Pr")
Werte<-matrix(c(0.72, 0.65, 0.97, 0.98, 0.99, 0.98, 0.20,
                0.77, 0.70, 0.98, 0.99, 0.999, 0.99, 0.15,
                0.65, 0.65, 0.95, 0.95, 0.95, 0.95, 0.20,
                0.70, 0.69, 0.95, 0.99, 0.99, 0.99, 0.23), nrow=4, ncol=7, byrow=TRUE, dimnames = list(c("row1","row2","row3","row4")))


names <- c(paste0(c(rep("Se", times=Info$test), rep("Sp", times=Info$test)), 1:Info$test), "Pr")
schlechte_Werte<-matrix(c(0.5, 0.5, 0.5, 0.5, 0.5, 0.5, 0.5, 
                          0.85, 0.80, 0.70, 0.99, 0.99, 0.90, 0.30, 
                          0.9159,0.8296,0.9843,0.9824,0.9924,0.9358, 0.1586)
                        , nrow=3, ncol=7, byrow=TRUE, dimnames = list(c("row1","row2","row3")))


korr1<-Startkorrelation1 
korr1[[1]][[2]]<-matrix(c(0,0.1285,0.0077,0.1285,0,0.0122,0.0077,0.0122,0),ncol=3,nrow=3, byrow=TRUE)
korr1[[2]][[2]]<-matrix(c(0,0.0014,0.0029,0.0014,0,0.0014,0.0029,0.0014,0),ncol=3,nrow=3, byrow=TRUE)

korr2<-Startkorrelation1
korr2[[1]][[2]]<-matrix(c(0,0.15,0.009,0.15,0,0.015,0.009,0.015,0),ncol=3,nrow=3, byrow=TRUE)
korr2[[2]][[2]]<-matrix(c(0,0.002,0.004,0.002,0,0.002,0.004,0.002,0),ncol=3,nrow=3, byrow=TRUE)
korr2[[1]][[3]][1,2,3]<-0.0001
korr2[[1]][[3]][1,3,2]<-0.0001
korr2[[1]][[3]][2,1,3]<-0.0001
korr2[[1]][[3]][2,3,1]<-0.0001
korr2[[1]][[3]][3,1,2]<-0.0001
korr2[[1]][[3]][3,2,1]<-0.0001

korr3<-Startkorrelation1 
korr3[[1]][[2]]<-matrix(c(0,0.09,0.003,0.09,0,0.007,0.003,0.007,0),ncol=3,nrow=3, byrow=TRUE)
korr3[[2]][[2]]<-matrix(c(0,0.000,0.001,0.000,0,0.000,0.001,0.000,0),ncol=3,nrow=3, byrow=TRUE)

korr4<-Startkorrelation1 
korr4[[1]][[2]]<-matrix(c(0,0.1365,0.0104,0.1365,0,0.0156,0.0104,0.0156,0),ncol=3,nrow=3, byrow=TRUE)
korr4[[2]][[2]]<-matrix(c(0,0.0048,0.0071,0.0048,0,0.0048,0.0071,0.0048,0),ncol=3,nrow=3, byrow=TRUE)

korr5<-Startkorrelation1
korr5[[1]][[2]]<-matrix(c(0,0.1157,0.0059,0.1157,0,0.0220,0.0059,0.0220,0),ncol=3,nrow=3, byrow=TRUE)
korr5[[2]][[2]]<-matrix(c(0,0.0003,0.0014,0.0003,0,0.0003,0.0014,0.0003,0),ncol=3,nrow=3, byrow=TRUE)

korr6<-Startkorrelation1 
korr6[[1]][[2]]<-matrix(c(0,0.08,0,0.08,0,0,0,0,0),ncol=3,nrow=3, byrow=TRUE)
korr6[[2]][[2]]<-matrix(c(0,0.001,0,0.001,0,0,0,0,0),ncol=3,nrow=3, byrow=TRUE)

korr7<-Startkorrelation1 
korr7[[1]][[2]]<-matrix(c(0,0,0,0,0,0.08,0,0.08,0),ncol=3,nrow=3, byrow=TRUE)
korr7[[2]][[2]]<-matrix(c(0,0,0,0,0,0.001,0,0.001,0),ncol=3,nrow=3, byrow=TRUE)

korr8<-Startkorrelation1 
korr8[[1]][[2]]<-matrix(c(0,0.05,0.05,0.05,0,0.05,0.05,0.05,0),ncol=3,nrow=3, byrow=TRUE)
korr8[[2]][[2]]<-matrix(c(0,0.003,0.003,0.003,0,0.003,0.003,0.003,0),ncol=3,nrow=3, byrow=TRUE)

Ergebnis1<-gesamtalgorithmus2(Info,Werte[1,], korr1) 
Modellanpassung(Info,Beob,Ergebnis1)
Ergebnis2<-gesamtalgorithmus2(Info,Werte[1,], korr2)
Modellanpassung(Info,Beob,Ergebnis2)
Ergebnis3<-gesamtalgorithmus2(Info,Werte[1,], korr3)
Modellanpassung(Info,Beob,Ergebnis3)
Ergebnis4<-gesamtalgorithmus2(Info,Werte[2,], korr4) 
Modellanpassung(Info,Beob,Ergebnis4)
Ergebnis5<-gesamtalgorithmus2(Info,Werte[3,], korr5) 
Modellanpassung(Info,Beob,Ergebnis5)
Ergebnis6<-gesamtalgorithmus2(Info,Werte[4,], korr6)
Modellanpassung(Info,Beob,Ergebnis6)
Ergebnis7<-gesamtalgorithmus2(Info,schlechte_Werte[1,], Startkorrelation1) 
Modellanpassung(Info,Beob,Ergebnis7)
Ergebnis8<-gesamtalgorithmus2(Info,schlechte_Werte[2,], korr7) 
Modellanpassung(Info,Beob,Ergebnis8)
Ergebnis9<-gesamtalgorithmus2(Info,schlechte_Werte[3,], korr8)
Modellanpassung(Info,Beob,Ergebnis9)

######################################################################################################
######################################################################################################
#Limits for the parameters are added to the EM-algorithm and the overall algorithm in the following

#The limits are defined based in the size of the Test accuracies (Se1, Se2, Se3) and the dependencies between the tests (korr12,korr13,korr23,korr123)
Grenzen_Neu<-function(Se1,Se2,Se3,korr12,korr13,korr23,korr123){
  l121<- ((-(1-Se1)*(1-Se2)*(1-Se3))-(korr13*(1-Se2))-(korr23*(1-Se1))+korr123)/(1-Se3)
  l122<- ((-(1-Se1)*(1-Se2)*Se3)+(korr13*(1-Se2))+(korr23*(1-Se1))-korr123)/Se3
  l123<- (((1-Se1)*Se2*(1-Se3))+(korr13*Se2)-(korr23*(1-Se1))+korr123)/(1-Se3)
  l124<- (((1-Se1)*Se2*Se3)-(korr13*Se2)+(korr23*(1-Se1))-korr123)/Se3
  l125<- ((Se1*(1-Se2)*(1-Se3))-(korr13*(1-Se2))+(korr23*Se1)+korr123)/(1-Se3)
  l126<- ((Se1*(1-Se2)*Se3)+(korr13*(1-Se2))-(korr23*Se1)-korr123)/Se3
  l127<- ((-(Se1*Se2*(1-Se3)))+(korr13*Se2)+(korr23*Se1)+korr123)/(1-Se3)
  l128<- ((-(Se1*Se2*Se3))-(korr13*Se2)-(korr23*Se1)-korr123)/Se3
  u121<- ((1-(1-Se1)*(1-Se2)*(1-Se3))-(korr13*(1-Se2))-(korr23*(1-Se1))+korr123)/(1-Se3)
  u122<- ((1-(1-Se1)*(1-Se2)*Se3)+(korr13*(1-Se2))+(korr23*(1-Se1))-korr123)/Se3
  u123<- (((1-Se1)*Se2*(1-Se3))+(korr13*Se2)-(korr23*(1-Se1))+korr123-1)/(1-Se3)
  u124<- (((1-Se1)*Se2*Se3)-(korr13*Se2)+(korr23*(1-Se1))-korr123-1)/Se3
  u125<- ((Se1*(1-Se2)*(1-Se3))-(korr13*(1-Se2))+(korr23*Se1)+korr123-1)/(1-Se3)
  u126<- ((Se1*(1-Se2)*Se3)+(korr13*(1-Se2))-(korr23*Se1)-korr123-1)/Se3
  u127<- ((1-(Se1*Se2*(1-Se3)))+(korr13*Se2)+(korr23*Se1)+korr123)/(1-Se3)
  u128<- ((1-(Se1*Se2*Se3))-(korr13*Se2)-(korr23*Se1)-korr123)/Se3
  min12<-max(l121,l122,l127,l128)
  max12<-min(l123,l124,l125,l126)
  min12_neu<-min(min12,max12)
  max12_neu<-max(min12,max12)
  
  l131<- ((-(1-Se1)*(1-Se2)*(1-Se3))-(korr12*(1-Se3))-(korr23*(1-Se1))+korr123)/(1-Se2)
  l132<- (((1-Se1)*(1-Se2)*Se3)+(korr12*Se3)-(korr23*(1-Se1))+korr123)/(1-Se2)
  l133<- ((-((1-Se1)*Se2*(1-Se3)))+(korr12*(1-Se3))+(korr23*(1-Se1))-korr123)/Se2
  l134<- (((1-Se1)*Se2*Se3)-(korr12*Se3)+(korr23*(1-Se1)-korr123))/Se2
  l135<- ((Se1*(1-Se2)*(1-Se3))-(korr12*(1-Se3))+(korr23*Se1)+korr123)/(1-Se2)
  l136<- ((-(Se1*(1-Se2)*Se3))+(korr12*Se3)+(korr23*Se1)+korr123)/(1-Se2)
  l137<- ((Se1*Se2*(1-Se3))+(korr12*(1-Se3))-(korr23*Se1)-korr123)/Se2
  l138<- ((-(Se1*Se2*Se3))-(korr12*Se3)-(korr23*Se1)-korr123)/Se2
  min13<-max(l131,l133,l136,l138)
  max13<-min(l132,l134,l135,l137)
  min13_neu<-min(min13,max13)
  max13_neu<-max(min13,max13)
  
  l231<- ((-(1-Se1)*(1-Se2)*(1-Se3))-(korr12*(1-Se3))-(korr13*(1-Se2))+korr123)/(1-Se1)
  l232<- (((1-Se1)*(1-Se2)*Se3)+(korr12*Se3)-(korr13*(1-Se2))+korr123)/(1-Se1)
  l233<- (((1-Se1)*Se2*(1-Se3))-(korr12*(1-Se3))+(korr13*Se2)+korr123)/(1-Se1)
  l234<- ((-((1-Se1)*Se2*Se3))+(korr12*Se3)+(korr13*Se2)+korr123)/(1-Se1)
  l235<- ((-(Se1*(1-Se2)*(1-Se3)))+(korr12*(1-Se3))+(korr13*(1-Se2))-korr123)/Se1
  l236<- ((Se1*(1-Se2)*Se3)-(korr12*Se3)+(korr13*(1-Se2))-korr123)/Se1
  l237<- ((Se1*Se2*(1-Se3))+(korr12*(1-Se3))-(korr13*Se2)-korr123)/Se1
  l238<- ((-(Se1*Se2*Se3))-(korr12*Se3)-(korr13*Se2)-korr123)/Se1
  min23<-max(l231,l234,l235,l238)
  max23<-min(l232,l233,l236,l237)
  min23_neu<-min(min23,max23)
  max23_neu<-max(min23,max23)
  
  l1231<- -(Se1*Se2*Se3+Se1*korr23+Se2*korr13+Se3*korr12)
  l1232<- -((1-Se1)*(1-Se2)*Se3-(1-Se1)*korr23-(1-Se2)*korr13+Se3*korr12)
  l1233<- -((1-Se1)*Se2*(1-Se3)-(1-Se1)*korr23+Se2*korr13-(1-Se3)*korr12)
  l1234<- -(Se1*(1-Se2)*(1-Se3)+Se1*korr23-(1-Se2)*korr13-(1-Se3)*korr12)
  l1235<- (1-Se1)*Se2*Se3+(1-Se1)*korr23-Se2*korr13-Se3*korr12
  l1236<- Se1*(1-Se2)*Se3-Se1*korr23+(1-Se2)*korr13-Se3*korr12
  l1237<- Se1*Se2*(1-Se3)-Se1*korr23-Se2*korr13+(1-Se3)*korr12
  l1238<- (1-Se1)*(1-Se2)*(1-Se3)+(1-Se1)*korr23+(1-Se2)*korr13+(1-Se3)*korr12
  min123<-max(l1231,l1232,l1233,l1234)
  max123<-min(l1235,l1236,l1237,l1238)
  min123_neu<-min(min123,max123)
  max123_neu<-max(min123,max123)

  return(c(min12_neu,max12_neu,min13_neu,max13_neu,min23_neu,max23_neu,min123_neu,max123_neu))
}

#The EM-algorthm was adapted by adding limits for the parameters that are checked in every iterative step
EM_Grenzen <- function(Info, startparameter, Testkorr) {
  para <- matrix(c(1-startparameter[(Info$test+1):(Info$test*2)],startparameter[1:(Info$test)]),nrow=Info$test, ncol=2)
  praev <-matrix(c(1-startparameter[7], startparameter[7]),nrow=1, ncol=2)
  Ges_para_letzter_Schritt <- rep(0,8) 
  names <- c(paste0(c(rep("Se", times=Info$test), rep("Sp", times=Info$test)), 1:Info$test), "Pr")
  hilfsvektor<-matrix(c(para[1,2],para[2,2],para[3,2],(1-para[1,1]),(1-para[2,1]),(1-para[3,1]), min(praev)),ncol=7,nrow=1,dimnames = list(c("row1"),names))
  log_likelihood<-c(0)
  for (i in 1:1000){
    paar<-paar_korr(hilfsvektor, Testkorr, Beob)
    drei<-drei_korr(hilfsvektor, Testkorr, Beob)
    Ges_korr_Se<-paar[[1]]+drei[[1]]
    Ges_korr_Sp<-paar[[2]]+drei[[2]]
    
    y <- Antwortw_prod(praev,para,Ges_korr_Sp,Ges_korr_Se)
    
    W_ges_muster <- y %*% t(praev) 
    x <- matrix(y[,1],nrow=Info$nkombi,ncol=1) * matrix(praev[,1],ncol=1,nrow=Info$nkombi,byrow=T) / W_ges_muster * Info$agg 
    x[is.na(x)] <- 0 
    praev[,1] <- apply(x,2,sum,na.rm=T)/Info$N 
    praev[,2] <- 1 - praev[,1] 
    d1<-1.96*(sqrt((praev[,1]*(1-praev[,1]))/Info$N))
    ll_praev1<-praev[,1]-d1
    ul_praev1<-praev[,1]+d1
    d2<-1.96*(sqrt((praev[,2]*(1-praev[,2]))/Info$N))
    ll_praev2<-praev[,2]-d2
    ul_praev2<-praev[,2]+d2
    para[,1] <- apply(t(Info$testkombi) %*% x,1,sum)/(sum(x))
    para[,2] <- apply(t(Info$testkombi) %*% (Info$agg-x),1,sum)/(sum(Info$N)-sum(x))  
    d_para_neg<-1.96*(sqrt((para[,1]*(1-para[,1]))/(Info$N)))
    d_para_pos<-1.96*(sqrt((para[,2]*(1-para[,2]))/(Info$N)))
    Spe<-1-para[,1]
    ll_para_neg<-Spe-d_para_neg
    ul_para_neg<-Spe+d_para_neg
    ll_para_pos<-para[,2]-d_para_pos
    ul_para_pos<-para[,2]+d_para_pos
    names <- c(paste0(c(rep("Se", times=Info$test), rep("Sp", times=Info$test)), 1:Info$test), "Pr")
    hilfsvektor<-matrix(c(para[1,2],para[2,2],para[3,2],(1-para[1,1]),(1-para[2,1]),(1-para[3,1]), min(praev)),ncol=7,nrow=1,dimnames = list(c("row1"),names))
    paar<-paar_korr(hilfsvektor, Testkorr, Beob)
    drei<-drei_korr(hilfsvektor, Testkorr, Beob)
    Ges_korr_Se<-paar[[1]]+drei[[1]]
    Ges_korr_Sp<-paar[[2]]+drei[[2]]
    ll <- sum(cbind(Info$agg)*log(Antwortw_prod(praev,para,Ges_korr_Sp,Ges_korr_Se) %*% t(praev)),na.rm=T) 
    log_likelihood<-c(log_likelihood,ll)
    if((sum(para[,1]))>(sum(1-para[,1]))){
      Sp<-para[,1]
    }else{
      Sp<-1-para[,1]
    }
    if((sum(para[,2]))>(sum(1-para[,2]))){
      Se<-para[,2]
    }else{
      Se<-1-para[,2]
    }
    Grenzen_pos<-Grenzen_Neu(Se[1],Se[2],Se[3],paar[[3]][1,2],paar[[3]][1,3],paar[[3]][2,3],drei[[3]][1,2,3])
    Grenzen_neg<-Grenzen_Neu(Sp[1],Sp[2],Sp[3],paar[[4]][1,2],paar[[4]][1,3],paar[[4]][2,3],drei[[4]][1,2,3])
    if(para[1,1]>=1){
      para[1,1]=0.999
    }
    if(para[1,1]<=0){
      para[1,1]=0.001
    }
    if(para[2,1]>=1){
      para[2,1]=0.999
    }
    if(para[2,1]<=0){
      para[2,1]=0.001
    }
    if(para[3,1]>=1){
      para[3,1]=0.999
    }
    if(para[3,1]<=0){
      para[3,1]=0.001
    }
    if(para[1,2]>=1){
      para[1,2]=0.999
    }
    if(para[1,2]<=0){
      para[1,2]=0.001
    }
    if(para[2,2]>=1){
      para[2,2]=0.999
    }
    if(para[2,2]<=0){
      para[2,2]=0.001
    }
    if(para[3,2]>=1){
      para[3,2]=0.999
    }
    if(para[3,2]<=0){
      para[3,2]=0.001
    }
    
    
    if((abs(log_likelihood[i+1]-log_likelihood[i])<0.1)& 
       paar[[3]][1,2]>=0 & paar[[3]][1,2]<=Grenzen_pos[2] & paar[[3]][1,3]>=0 & paar[[3]][1,3]<=Grenzen_pos[4]
       & paar[[3]][2,3]>=0 & paar[[3]][2,3]<=Grenzen_pos[6] & drei[[3]][1,2,3]>=Grenzen_pos[7] & drei[[3]][1,2,3]<=Grenzen_pos[8] &
       paar[[4]][1,2]>=0 & paar[[4]][1,2]<=Grenzen_neg[2] & paar[[4]][1,3]>=0 & paar[[4]][1,3]<=Grenzen_neg[4]
       & paar[[4]][2,3]>=0 & paar[[4]][2,3]<=Grenzen_neg[6] & drei[[4]][1,2,3]>=Grenzen_neg[7] & drei[[4]][1,2,3]<=Grenzen_neg[8]){
      break 
    } 
    
    liste<-list(Praevalenz=praev, Praevalenz_KI=c(ll_praev1,ul_praev1,ll_praev2,ul_praev2),Sensitivitaet=para[,2],Sensitivitaet_KI=cbind(ll_para_pos,ul_para_pos),Spezifitaet=Spe,Spezifitaet_KI=cbind(ll_para_neg,ul_para_neg),Iterationen=i, Log_Likelihood=ll, Korr=Testkorr, Ges_Se=Ges_korr_Se, Ges_Sp=Ges_korr_Sp, Grenzen_pos=Grenzen_pos, Grenzen_neg=Grenzen_neg) 
  }
  return(liste)
}
######################################################################################################
######################################################################################################
#The overall algorithm uses the above defined functions alternately to calculate the best values for the test accuracy, the prevalence AND the dependency structure
#the information on the observed tests (Info), the initial prevalence and test accuracy values (startparameter) and the initial dependency structure (Testkorr) are passed as parameters
gesamtalgorithmus2<-function(Info,startparameter, Testkorr){
  log_likelohood<-c(0)
  Parameter<-startparameter
  Testkorr2<-Testkorr
  for(v in 1:1000){
    EM_Wert<-EM(Info,Parameter, Testkorr)
    log_likelohood<-c(log_likelohood, EM_Wert$Log_Likelihood)
    Parameter<-c(EM_Wert$Sensitivitaet,EM_Wert$Spezifitaet,min(EM_Wert$Praevalenz))
    Testkorr<-Korrelation_neu2(Parameter, Beob, Testkorr)
    Grenzen_pos<-Grenzen_Neu(EM_Wert$Sensitivitaet[1],EM_Wert$Sensitivitaet[2],EM_Wert$Sensitivitaet[3],Testkorr[[1]][[2]][1,2],Testkorr[[1]][[2]][1,3],Testkorr[[1]][[2]][2,3],Testkorr[[1]][[3]][1,2,3])
    Grenzen_neg<-Grenzen_Neu(EM_Wert$Spezifitaet[1],EM_Wert$Spezifitaet[2],EM_Wert$Spezifitaet[3],Testkorr[[2]][[2]][1,2],Testkorr[[2]][[2]][1,3],Testkorr[[2]][[2]][2,3],Testkorr[[2]][[3]][1,2,3])
    if(Testkorr[[1]][[2]][1,2]<0){
      Testkorr[[1]][[2]][1,2]=0
    }
    if(Testkorr[[1]][[2]][1,3]<0){
      Testkorr[[1]][[2]][1,3]=0
    }
    if(Testkorr[[1]][[2]][2,3]<0){
      Testkorr[[1]][[2]][2,3]=0
    }
    if(Testkorr[[2]][[2]][1,2]<0){
      Testkorr[[2]][[2]][1,2]=0
    }
    if(Testkorr[[2]][[2]][1,3]<0){
      Testkorr[[2]][[2]][1,3]=0
    }
    if(Testkorr[[2]][[2]][2,3]<0){
      Testkorr[[2]][[2]][2,3]=0
    }
    if(Testkorr[[1]][[2]][1,2]>Grenzen_pos[2]){
      Testkorr[[1]][[2]][1,2]=Grenzen_pos[2]
    }
    if(Testkorr[[1]][[2]][1,3]>Grenzen_pos[4]){
      Testkorr[[1]][[2]][1,3]=Grenzen_pos[4]
    }
    if(Testkorr[[1]][[2]][2,3]>Grenzen_pos[6]){
      Testkorr[[1]][[2]][2,3]=Grenzen_pos[6]
    }
    if(Testkorr[[2]][[2]][1,2]>Grenzen_neg[2]){
      Testkorr[[2]][[2]][1,2]=Grenzen_neg[2]
    }
    if(Testkorr[[2]][[2]][1,3]>Grenzen_neg[4]){
      Testkorr[[2]][[2]][1,3]=Grenzen_neg[4]
    }
    if(Testkorr[[2]][[2]][2,3]>Grenzen_neg[6]){
      Testkorr[[2]][[2]][2,3]=Grenzen_neg[6]
    }
    if(Testkorr[[1]][[3]][1,2,3]<Grenzen_pos[7]){
      Testkorr[[1]][[3]][1,2,3]=Grenzen_pos[7]
    }
    if(Testkorr[[1]][[3]][1,2,3]>Grenzen_pos[8]){
      Testkorr[[1]][[3]][1,2,3]=Grenzen_pos[8]
    }
    if(Testkorr[[2]][[3]][1,2,3]<Grenzen_neg[7]){
      Testkorr[[2]][[3]][1,2,3]=Grenzen_neg[7]
    }
    if(Testkorr[[2]][[3]][1,2,3]>Grenzen_neg[8]){
      Testkorr[[2]][[3]][1,2,3]=Grenzen_neg[8]
    }
    if(abs(log_likelohood[v+1]-log_likelohood[v])<0.00001&(EM_Wert$Sensitivitaet[1]>0.001)&(EM_Wert$Sensitivitaet[1]<0.999)&(EM_Wert$Sensitivitaet[2]>0.001)&(EM_Wert$Sensitivitaet[2]<0.999)
       &(EM_Wert$Sensitivitaet[3]>0.001)&(EM_Wert$Sensitivitaet[3]<0.999)&(EM_Wert$Spezifitaet[1]>0.001)&(EM_Wert$Spezifitaet[1]<0.999)&(EM_Wert$Spezifitaet[2]>0.001)&(EM_Wert$Spezifitaet[2]<0.999)
       &(EM_Wert$Spezifitaet[3]>0.001)&(EM_Wert$Spezifitaet[1]<0.999)&(min(EM_Wert$Praevalenz)<0.999)&(min(EM_Wert$Praevalenz)>0.001)){
      break
    }
    else if(abs(log_likelohood[v+1]-log_likelohood[v])<0.00001 &((EM_Wert$Sensitivitaet[1]<0.001)|(EM_Wert$Sensitivitaet[1]>0.999)|(EM_Wert$Sensitivitaet[2]<0.001)|(EM_Wert$Sensitivitaet[2]>0.999)|(EM_Wert$Sensitivitaet[3]<0.001)|(EM_Wert$Sensitivitaet[3]>0.999)|(EM_Wert$Spezifitaet[1]<0.001)|(EM_Wert$Spezifitaet[1]>0.999)|(EM_Wert$Spezifitaet[2]<0.001)|(EM_Wert$Spezifitaet[2]>0.999)|(EM_Wert$Spezifitaet[3]<0.001)|(EM_Wert$Spezifitaet[1]>0.999)|(min(EM_Wert$Praevalenz)>0.999)|(min(EM_Wert$Praevalenz)<0.001))){#| is.nan(log_likelohood[v+1])| is.nan(log_likelohood[v])
      z<-v
      v<-1
      log_likelohood<-c(0)
      Parameter<-startparameter
      Testkorr<-Testkorr2
      for(k in 1:1000){
        EM_Wert<-EM_Grenzen(Info,Parameter, Testkorr)
        log_likelohood<-c(log_likelohood, EM_Wert$Log_Likelihood)
        Parameter<-c(EM_Wert$Sensitivitaet,EM_Wert$Spezifitaet,min(EM_Wert$Praevalenz))
        Testkorr<-Korrelation_neu2(Parameter, Beob, Testkorr)
        Grenzen_pos<-Grenzen_Neu(EM_Wert$Sensitivitaet[1],EM_Wert$Sensitivitaet[2],EM_Wert$Sensitivitaet[3],Testkorr[[1]][[2]][1,2],Testkorr[[1]][[2]][1,3],Testkorr[[1]][[2]][2,3],Testkorr[[1]][[3]][1,2,3])
        Grenzen_neg<-Grenzen_Neu(EM_Wert$Spezifitaet[1],EM_Wert$Spezifitaet[2],EM_Wert$Spezifitaet[3],Testkorr[[2]][[2]][1,2],Testkorr[[2]][[2]][1,3],Testkorr[[2]][[2]][2,3],Testkorr[[2]][[3]][1,2,3])
        if(Testkorr[[1]][[2]][1,2]<0){
          Testkorr[[1]][[2]][1,2]=0
        }
        if(Testkorr[[1]][[2]][1,3]<0){
          Testkorr[[1]][[2]][1,3]=0
        }
        if(Testkorr[[1]][[2]][2,3]<0){
          Testkorr[[1]][[2]][2,3]=0
        }
        if(Testkorr[[2]][[2]][1,2]<0){
          Testkorr[[2]][[2]][1,2]=0
        }
        if(Testkorr[[2]][[2]][1,3]<0){
          Testkorr[[2]][[2]][1,3]=0
        }
        if(Testkorr[[2]][[2]][2,3]<0){
          Testkorr[[2]][[2]][2,3]=0
        }
        if(Testkorr[[1]][[2]][1,2]>Grenzen_pos[2]){
          Testkorr[[1]][[2]][1,2]=Grenzen_pos[2]
        }
        if(Testkorr[[1]][[2]][1,3]>Grenzen_pos[4]){
          Testkorr[[1]][[2]][1,3]=Grenzen_pos[4]
        }
        if(Testkorr[[1]][[2]][2,3]>Grenzen_pos[6]){
          Testkorr[[1]][[2]][2,3]=Grenzen_pos[6]
        }
        if(Testkorr[[2]][[2]][1,2]>Grenzen_neg[2]){
          Testkorr[[2]][[2]][1,2]=Grenzen_neg[2]
        }
        if(Testkorr[[2]][[2]][1,3]>Grenzen_neg[4]){
          Testkorr[[2]][[2]][1,3]=Grenzen_neg[4]
        }
        if(Testkorr[[2]][[2]][2,3]>Grenzen_neg[6]){
          Testkorr[[2]][[2]][2,3]=Grenzen_neg[6]
        }
        if(Testkorr[[1]][[3]][1,2,3]<Grenzen_pos[7]){
          Testkorr[[1]][[3]][1,2,3]=Grenzen_pos[7]
        }
        if(Testkorr[[1]][[3]][1,2,3]>Grenzen_pos[8]){
          Testkorr[[1]][[3]][1,2,3]=Grenzen_pos[8]
        }
        if(Testkorr[[2]][[3]][1,2,3]<Grenzen_neg[7]){
          Testkorr[[2]][[3]][1,2,3]=Grenzen_neg[7]
        }
        if(Testkorr[[2]][[3]][1,2,3]>Grenzen_neg[8]){
          Testkorr[[2]][[3]][1,2,3]=Grenzen_neg[8]
        }
        if(abs(log_likelohood[v+1]-log_likelohood[v])<0.00001&(EM_Wert$Sensitivitaet[1]>0.001)&(EM_Wert$Sensitivitaet[1]<0.999)&(EM_Wert$Sensitivitaet[2]>0.001)&(EM_Wert$Sensitivitaet[2]<0.999)
           &(EM_Wert$Sensitivitaet[3]>0.001)&(EM_Wert$Sensitivitaet[3]<0.999)&(EM_Wert$Spezifitaet[1]>0.001)&(EM_Wert$Spezifitaet[1]<0.999)&(EM_Wert$Spezifitaet[2]>0.001)&(EM_Wert$Spezifitaet[2]<0.999)
           &(EM_Wert$Spezifitaet[3]>0.001)&(EM_Wert$Spezifitaet[1]<0.999)&(min(EM_Wert$Praevalenz)<0.999)&(min(EM_Wert$Praevalenz)>0.001)){
          z<-k
          break
        }
      }
      break
    }
    v<-v+1
  }
  return(list(EM_Wert, v,z))
}

######################################################################################################
######################################################################################################
#The results for the third simulation scenario is recalculated for all 9 different sets of starting values

Beob<-read.csv("Scenario3.csv", header=TRUE, sep = ";", dec=",")
Info <- NULL
Info$test <- ncol(Beob)
Info$nkombi <- 2^(ncol(Beob)) 
library(plyr)
Info$testkombi <- array(unlist(count(Beob)[,1:Info$test]),dim=c(Info$nkombi,Info$test))
Info$agg <- array(unlist(count(Beob)[,Info$test+1]),dim=c(Info$nkombi,1))
Info$N <- nrow(Beob)

names <- c(paste0(c(rep("Se", times=Info$test), rep("Sp", times=Info$test)), 1:Info$test), "Pr")
Werte<-matrix(c(0.90, 0.70, 0.65, 0.99, 0.80, 0.85, 0.03,
                0.85, 0.75, 0.72, 0.99, 0.85, 0.89, 0.01, 
                0.93, 0.66, 0.62, 0.99, 0.75, 0.78, 0.04,
                0.80, 0.80, 0.80, 0.80, 0.80, 0.80, 0.03), nrow=4, ncol=7, byrow=TRUE, dimnames = list(c("row1","row2","row3","row4")))

names <- c(paste0(c(rep("Se", times=Info$test), rep("Sp", times=Info$test)), 1:Info$test), "Pr")
schlechte_Werte<-matrix(c(0.5, 0.5, 0.5, 0.5, 0.5, 0.5, 0.5,
                          0.90, 0.80, 0.80, 0.99, 0.90, 0.90, 0.04,
                          0.600, 0.896, 0.843, 0.982, 0.924, 0.973, 0.169)
                        , nrow=3, ncol=7, byrow=TRUE, dimnames = list(c("row1","row2","row3")))

korr1<-Startkorrelation1 
korr1[[1]][[2]]<-matrix(c(0,0,0,0,0,0.12142,0,0.12142,0),ncol=3,nrow=3, byrow=TRUE)
korr1[[2]][[2]]<-matrix(c(0,0,0,0,0,0.08570,0,0.08570,0),ncol=3,nrow=3, byrow=TRUE)

korr2<-Startkorrelation1 
korr2[[1]][[2]]<-matrix(c(0,0,0,0,0,0.14,0,0.14,0),ncol=3,nrow=3, byrow=TRUE)
korr2[[2]][[2]]<-matrix(c(0,0,0,0,0,0.095,0,0.095,0),ncol=3,nrow=3, byrow=TRUE)

korr3<-Startkorrelation1
korr3[[1]][[2]]<-matrix(c(0,0,0,0,0,0.09,0,0.09,0),ncol=3,nrow=3, byrow=TRUE)
korr3[[2]][[2]]<-matrix(c(0,0,0,0,0,0.065,0,0.065,0),ncol=3,nrow=3, byrow=TRUE)

korr4<-Startkorrelation1
korr4[[1]][[2]]<-matrix(c(0,0,0,0,0,0.1167,0,0.1167,0),ncol=3,nrow=3, byrow=TRUE)
korr4[[2]][[2]]<-matrix(c(0,0,0,0,0,0.067,0,0.067,0),ncol=3,nrow=3, byrow=TRUE)

korr5<-Startkorrelation1
korr5[[1]][[2]]<-matrix(c(0,0,0,0,0,0.1380,0,0.1380,0),ncol=3,nrow=3, byrow=TRUE)
korr5[[2]][[2]]<-matrix(c(0,0,0,0,0,0.1076,0,0.1076,0),ncol=3,nrow=3, byrow=TRUE)

korr6<-Startkorrelation1 
korr6[[1]][[2]]<-matrix(c(0,0,0,0,0,0.11,0,0.11,0),ncol=3,nrow=3, byrow=TRUE)
korr6[[2]][[2]]<-matrix(c(0,0,0,0,0,0.095,0,0.095,0),ncol=3,nrow=3, byrow=TRUE)

korr7<-Startkorrelation1
korr7[[1]][[2]]<-matrix(c(0,0,0,0,0,0.01,0,0.01,0),ncol=3,nrow=3, byrow=TRUE)
korr7[[2]][[2]]<-matrix(c(0,0,0,0,0,0.001,0,0.001,0),ncol=3,nrow=3, byrow=TRUE)

korr8<-Startkorrelation1
korr8[[1]][[2]]<-matrix(c(0,0.01,0.01,0.01,0,0.1,0.01,0.10,0),ncol=3,nrow=3, byrow=TRUE)
korr8[[2]][[2]]<-matrix(c(0,0.001,0.001,0.001,0,0.09,0.001,0.09,0),ncol=3,nrow=3, byrow=TRUE)

Ergebnis1<-gesamtalgorithmus2(Info,Werte[1,], korr1)
Modellanpassung(Info,Beob,Ergebnis1)
Ergebnis2<-gesamtalgorithmus2(Info,Werte[1,], korr2) 
Modellanpassung(Info,Beob,Ergebnis2)
Ergebnis3<-gesamtalgorithmus2(Info,Werte[1,], korr3)
Modellanpassung(Info,Beob,Ergebnis3)
Ergebnis4<-gesamtalgorithmus2(Info,Werte[2,], korr4) 
Modellanpassung(Info,Beob,Ergebnis4)
Ergebnis5<-gesamtalgorithmus2(Info,Werte[3,], korr5) 
Modellanpassung(Info,Beob,Ergebnis5)
Ergebnis6<-gesamtalgorithmus2(Info,Werte[4,], korr6) 
Modellanpassung(Info,Beob,Ergebnis6)
Ergebnis7<-gesamtalgorithmus2(Info,schlechte_Werte[1,], Startkorrelation1)
Modellanpassung(Info,Beob,Ergebnis7)
Ergebnis8<-gesamtalgorithmus2(Info,schlechte_Werte[2,], korr7) 
Modellanpassung(Info,Beob,Ergebnis8)
Ergebnis9<-gesamtalgorithmus2(Info,schlechte_Werte[3,], korr8) 
Modellanpassung(Info,Beob,Ergebnis9)
